# Supplementary material for: Hepatoprotection of a Standardized Extract of Cultured Lentinula edodes Mycelia against Liver Injury Induced by Ischemia-Reperfusion and Partial Hepatectomy
Source: Nutrients. 2024 Jan 14;16(2):256. doi: 10.3390/nu16020256 (PMC10820669; doi:10.3390/nu16020256)
Supplement: Supplementary file 1 [file nutrients-16-00256-s001.zip]

Archive with 1 entries (1 files):
- nutrients-2785683-supplementary.pdf
